# Supplementary material for: miR-33a is a tumor suppressor microRNA that is decreased in prostate cancer
Source: Oncotarget. 2017 Jul 24;8(36):60243–56. doi: 10.18632/oncotarget.19521 (PMC5601135; doi:10.18632/oncotarget.19521)
Supplement: Supplementary file 2 [file oncotarget-08-60243-s002.xlsx]

## Sheet: Sheet1
		VCaP	VCaP	VCaP	VCaP	LNCaP	LNCaP	LNCaP	LNCaP
		fold	fold	fold	fold	fold	fold	fold	fold
Entrez ID	GENE SYMBOL	33 vs nt	33 vs nt	33 vs nt	33 vs nt	33 vs nt	33 vs nt	33 vs nt	33 vs nt	miRWalk	miRanda	RNA22	Targetscan
1374	CPT1A	0.563914	0.517146	0.620931	0.569434	0.582445	0.558519	0.604139	0.579322	1	1	1	1
1374	CPT1A	0.826942	0.627808	0.786785	0.597321	0.558402	0.51757	0.589627	0.546512	1	1	1	1
1374	CPT1A	0.66412	0.623807	0.614563	0.577258	0.468183	0.513032	0.432892	0.47436	1	1	1	1
1374	CPT1A	0.662015	0.721092	0.535653	0.583454	0.513565	0.539178	0.469045	0.492438	1	1	1	1
1374	CPT1A	0.655546	0.750492	0.673689	0.771263	0.508893	0.615271	0.543115	0.656647	1	1	1	1
1374	CPT1A	0.753184	0.724463	0.748845	0.720289	0.558748	0.602031	0.536728	0.578306	1	1	1	1
1374	CPT1A	0.681991	0.769602	0.635241	0.716846	0.495325	0.539235	0.52219	0.568482	1	1	1	1
1374	CPT1A	0.749798	0.67682	0.694001	0.626454	0.696823	0.615173	0.659626	0.582335	1	1	1	1
1374	CPT1A	0.640659	0.642791	0.653811	0.655987	0.476515	0.544227	0.579124	0.661417	1	1	1	1
1374	CPT1A	0.499176	0.460565	0.617322	0.569572	0.5024	0.488201	0.595366	0.578539	1	1	1	1
7533	YWHAH	0.557375	0.610383	0.633072	0.693278	0.521599	0.591295	0.426377	0.483349	1	1	1	1
7533	YWHAH	0.508618	0.514977	0.527992	0.534593	0.556184	0.630757	0.437126	0.495735	1	1	1	1
7533	YWHAH	0.630347	0.565186	0.618134	0.554236	0.478031	0.421906	0.515598	0.455063	1	1	1	1
7533	YWHAH	0.697832	0.494009	0.844972	0.598172	0.458755	0.439407	0.587203	0.562438	1	1	1	1
7533	YWHAH	0.641459	0.502483	0.538112	0.421527	0.516755	0.552001	0.584047	0.623882	1	1	1	1
7533	YWHAH	0.607167	0.619924	0.591403	0.603828	0.546089	0.501977	0.575706	0.529202	1	1	1	1
7533	YWHAH	0.489562	0.463578	0.582548	0.551629	0.628936	0.646791	0.477036	0.490579	1	1	1	1
7533	YWHAH	0.531154	0.475811	0.508036	0.455101	0.419004	0.410503	0.55897	0.54763	1	1	1	1
7533	YWHAH	0.528194	0.601885	0.544717	0.620713	0.450626	0.416179	0.461746	0.426448	1	1	1	1
7533	YWHAH	0.541266	0.498728	0.531202	0.489456	0.486028	0.453353	0.479885	0.447624	1	1	1	1
23196	FAM120A	0.55237	0.561568	0.659595	0.670578	0.476259	0.443794	0.59323	0.55279	1	1	1	1
23196	FAM120A	0.703707	0.740713	0.573691	0.60386	0.691202	0.57981	0.6623	0.555566	1	1	1	1
5292	PIM1	0.597853	0.559319	0.601575	0.562801	0.503579	0.490693	0.540545	0.526714	1	1	1	1
4194	MDM4	0.746801	0.737041	0.779416	0.76923	0.608347	0.618609	0.624896	0.635437	1	1	1	1
9240	PNMA1	0.689877	0.606031	0.701728	0.616442	0.690674	0.720828	0.675667	0.705166	1	1	1	1
6776	STAT5A	0.46319	0.492245	0.660207	0.70162	0.562254	0.644586	0.687867	0.788592	1	1	1	1
56648	EIF5A2	0.679351	0.609216	0.631017	0.565872	0.558646	0.622496	0.821043	0.914884	1	1	1	1
339761	CYP27C1	0.479771	0.55543	0.730796	0.846041	0.599847	0.701362	0.597506	0.698626	1	1	1	1
55643	BTBD2	0.681788	0.611151	0.636418	0.570482	0.589057	0.556835	0.681537	0.644256	1	1	1	1
481	ATP1B1	0.81385	0.704105	0.781522	0.676136	0.543123	0.507775	0.572253	0.535009	1	1	1	1
7494	XBP1	0.682864	0.685718	0.70737	0.710326	0.740802	0.775484	0.74753	0.782527	1	1	0	1
7494	XBP1	0.772385	0.710642	0.826147	0.760106	0.58928	0.632012	0.656621	0.704237	1	1	0	1
6347	CCL2	0.620061	0.523807	0.710343	0.600074	0.457746	0.806494	0.638001	1.12408	1	1	0	1
6347	CCL2	0.753627	0.698813	0.846232	0.784682	0.557007	0.685038	0.553479	0.6807	1	1	0	1
3032	HADHB	0.380867	0.401541	0.359322	0.378826	0.371177	0.376787	0.366589	0.37213	0	1	1	1
3032	HADHB	0.541849	0.608405	0.506958	0.569229	0.435275	0.405818	0.497584	0.46391	0	1	1	1
7532	YWHAG	0.629506	0.738099	0.771728	0.904855	0.594909	0.642139	0.652866	0.704697	1	0	1	1
5156	PDGFRA	0.714104	0.586383	0.682394	0.560344	0.695235	0.816603	0.706642	0.830001	0	1	1	1
3936	LCP1	0.643714	0.598872	0.68046	0.633058	0.511034	0.510621	0.530033	0.529604	0	1	1	1
8204	NRIP1	0.711884	0.628746	0.647159	0.57158	0.677099	0.735367	0.688726	0.747994	1	0	1	1
7504	XK	0.634768	0.708514	0.605688	0.676055	0.676116	0.692132	0.625744	0.640566	1	1	0	1
8992	ATP6V0E1	0.652534	0.48809	0.666843	0.498793	0.53181	0.504123	0.491166	0.465595	1	1	0	1
204851	HIPK1	0.639628	0.518382	0.8259	0.669346	0.493431	0.604248	0.508489	0.622687	0	1	1	1
5597	MAPK6	0.57651	0.618219	0.571516	0.612864	0.601701	0.58402	0.616456	0.598341	1	0	1	1
6059	ABCE1	0.646427	0.547659	0.699139	0.592317	0.627252	0.576437	0.657425	0.604166	1	1	0	1
